# Supplementary material for: Structural Features and Immunomodulatory Effects of Water-Extractable Polysaccharides from Macrolepiota procera (Scop.) Singer
Source: J Fungi (Basel). 2022 Aug 13;8(8):848. doi: 10.3390/jof8080848 (PMC9410249; doi:10.3390/jof8080848)
Supplement: Supplementary file 1 [file jof-08-00848-s001.zip]

Archive with 1 entries (1 files):
- Supplementary materials_Final.pdf
